# Supplementary material for: Correction: Food Web Topology in High Mountain Lakes
Source: PLoS One. 2015 Dec 11;10(12):e0145214. doi: 10.1371/journal.pone.0145214 (PMC4676687; doi:10.1371/journal.pone.0145214)
Supplement: S1 Correct — (ZIP) [file pone.0145214.s001.zip]

Archive with 3 entries (3 files):
- S1_File.xls
- S1_Table.docx
- S2_File.docx
